# Supplementary material for: A novel peptidoglycan deacetylase modulates daughter cell separation in E. coli
Source: PLoS Genet. 2025 Sep 5;21(9):e1011626. doi: 10.1371/journal.pgen.1011626 (PMC12440217; doi:10.1371/journal.pgen.1011626)
Supplement: S4 Table — (XLSX) [file pgen.1011626.s023.xlsx]

## Sheet: Fig 2C
BW25113	BW25113 ∆sddA	BW25113 ∆dedD	BW25113 ∆dedD ∆sddA
cell_length	cell_length	cell_length	cell_length
2.63059	2.66833	2.91204	2.5632
2.70185	2.77849	2.95296	2.68701
2.82312	2.86356	2.97321	3.2249
2.88444	2.94109	3	3.49285
2.9	2.98329	3.05941	3.49285
2.91548	2.98329	3.11448	3.60555
2.92062	3.06105	3.1241	3.67696
2.94279	3.06757	3.1305	3.75366
2.96142	3.10002	3.16228	3.80132
2.96816	3.17648	3.25576	3.94462
3.02324	3.19531	3.26956	4.12311
3.04631	3.2249	3.28024	4.17852
3.04795	3.2311	3.28024	4.20476
3.05287	3.25269	3.28024	4.219
3.08058	3.25269	3.28024	4.25206
3.08058	3.26497	3.31059	4.31045
3.10644	3.34215	3.32866	4.40454
3.11448	3.38378	3.32866	4.40454
3.14006	3.4	3.39411	4.42945
3.18904	3.41321	3.39706	4.49444
3.18904	3.41321	3.4	4.50444
3.21403	3.42345	3.40588	4.53431
3.2218	3.44093	3.4176	4.62731
3.2249	3.47131	3.44093	4.66905
3.25576	3.50143	3.49857	4.81664
3.25576	3.52278	3.5609	4.82118
3.25576	3.52278	3.57771	4.83322
3.28024	3.53553	3.68782	4.90102
3.28938	3.53553	3.7108	4.90306
3.32415	3.54401	3.72022	4.90408
3.33766	3.54401	3.73631	4.93964
3.38378	3.54683	3.76962	5
3.41321	3.5805	3.77359	5.001
3.41321	3.60139	3.79473	5.004
3.44819	3.61248	3.82099	5.00899
3.45254	3.62075	3.84187	5.01597
3.46699	3.62215	3.86394	5.02096
3.49285	3.62353	3.90512	5.02494
3.5	3.63456	3.94462	5.0448
3.5	3.63593	3.94462	5.05964
3.50143	3.66197	3.94588	5.05964
3.51283	3.7	3.96989	5.05964
3.52278	3.71214	4	5.06063
3.53553	3.71214	4	5.06952
3.58469	3.71618	4.01123	5.08035
3.58469	3.72156	4.01995	5.09902
3.60139	3.73363	4.02244	5.10392
3.60555	3.74298	4.03113	5.11957
3.61248	3.74833	4.03113	5.1225
3.70135	3.74833	4.04969	5.1264
3.7108	3.75366	4.04969	5.13517
3.71214	3.76563	4.10122	5.21536
3.71618	3.76962	4.10122	5.2345
3.72715	3.78021	4.10366	5.26308
3.73363	3.80526	4.10488	5.27731
3.73363	3.82884	4.12311	5.31413
3.73631	3.83275	4.12311	5.36656
3.74833	3.83275	4.12311	5.36656
3.75991	3.84187	4.16293	5.38145
3.80132	3.86005	4.17612	5.38516
3.80526	3.88062	4.20476	5.39351
3.80526	3.8833	4.20595	5.39351
3.82099	3.89102	4.219	5.43323
3.84708	3.90128	4.25793	5.44059
3.84838	3.91152	4.30813	5.44059
3.86005	3.91152	4.36807	5.46443
3.8666	3.91722	4.38634	5.48179
3.8911	3.96716	4.38634	5.49199
3.90512	3.98246	4.44072	5.5
3.90512	4	4.44072	5.50091
3.94081	4.0025	4.44072	5.51725
3.94462	4.005	4.50444	5.54437
3.96232	4.01123	4.51221	5.56058
3.96232	4.01995	4.53431	5.60803
3.98121	4.03113	4.53431	5.64358
3.98121	4.03113	4.5607	5.65191
3.98497	4.03113	4.5607	5.68507
4	4.04407	4.56946	5.69685
4	4.04969	4.58803	5.70088
4.00125	4.07063	4.66154	5.71402
4.005	4.07063	4.67547	5.72713
4.02492	4.1	4.68188	5.728
4.03113	4.1	4.68188	5.73062
4.03113	4.10122	4.70634	5.7879
4.08044	4.11096	4.74131	5.81378
4.08534	4.14005	4.77598	5.82495
4.08534	4.1413	4.7823	5.84209
4.11096	4.14716	4.81664	5.86686
4.11096	4.15933	4.81664	5.88218
4.11461	4.16173	4.83735	5.88727
4.11947	4.16293	4.86621	5.9
4.12311	4.1666	4.88262	5.9439
4.14849	4.16773	4.90306	5.94643
4.16173	4.17253	4.90306	5.96657
4.17732	4.18688	4.9163	5.99083
4.18688	4.20476	4.92544	6.00083
4.18808	4.219	4.93964	6.0208
4.18808	4.24382	4.93964	6.03738
4.18808	4.245	4.98197	6.0531
4.20119	4.245	5.03587	6.07289
4.20476	4.272	5.04777	6.07289
4.20476	4.28191	5.05964	6.08358
4.20595	4.29418	5.07882	6.1
4.2107	4.29535	5.09117	6.1
4.219	4.31856	5.09902	6.10082
4.22019	4.35315	5.09902	6.10082
4.22966	4.36005	5.1225	6.11882
4.23792	4.36807	5.1264	6.12046
4.23792	4.39318	5.20384	6.12046
4.245	4.40454	5.22015	6.14003
4.25441	4.43847	5.24976	6.16847
4.2638	4.43847	5.26118	6.18142
4.2638	4.43847	5.28394	6.20322
4.30116	4.44125	5.2945	6.20322
4.30465	4.45982	5.29528	6.22415
4.32666	4.46552	5.33667	6.22896
4.32666	4.46878	5.33667	6.26418
4.32897	4.47214	5.34135	6.29682
4.34166	4.47674	5.36656	6.30714
4.36005	4.5	5.37794	6.38114
4.36578	4.52668	5.40093	6.38122
4.36807	4.52769	5.40328	6.41249
4.36807	4.53542	5.4037	6.46249
4.38292	4.54468	5.40833	6.46607
4.38292	4.54533	5.49249	6.5146
4.38634	4.5607	5.50818	6.5215
4.39318	4.5607	5.54437	6.52763
4.40454	4.5618	5.54617	6.52993
4.42041	4.56508	5.55428	6.53682
4.42719	4.5667	5.57853	6.5437
4.44185	4.56946	5.59017	6.55134
4.45982	4.58039	5.64624	6.57419
4.4643	4.60977	5.66039	6.57647
4.48219	4.61736	5.68243	6.57875
4.49222	4.6367	5.70676	6.59242
4.49222	4.64866	5.74282	6.62873
4.49444	4.66143	5.74891	6.64831
4.49444	4.66154	5.78014	6.71193
4.51221	4.70106	5.80345	6.71863
4.51774	4.70106	5.80345	6.72681
4.52548	4.72017	5.80775	6.74685
4.53431	4.72652	5.83878	6.74955
4.53542	4.73814	5.88727	6.76641
4.53542	4.74236	5.90339	6.76757
4.53982	4.74236	5.90931	6.79412
4.55207	4.74342	5.94138	6.79779
4.55412	4.77598	5.94643	6.80074
4.5607	4.78853	5.96657	6.81175
4.56508	4.80104	5.9808	6.82422
4.56946	4.80833	5.9906	6.84105
4.5793	4.82701	6.01664	6.84763
4.58803	4.84149	6.01664	6.84978
4.6	4.84665	6.0208	6.89852
4.60652	4.84854	6.02163	6.90652
4.60977	4.84963	6.04401	6.94262
4.61736	4.86621	6.0531	7.00357
4.62385	4.87071	6.0815	7.00945
4.63868	4.87288	6.0959	7.02282
4.64004	4.87955	6.10574	7.02638
4.65296	4.88207	6.1131	7.05762
4.66154	4.89183	6.12044	7.08802
4.66905	4.9	6.12209	7.08802
4.68722	4.90408	6.14003	7.15542
4.70106	4.90918	6.15873	7.16938
4.70425	4.9163	6.16117	7.20069
4.71275	4.93174	6.16117	7.20278
4.73814	4.93262	6.2482	7.21249
4.74236	4.9366	6.26418	7.23323
4.74342	4.93923	6.26498	7.245
4.75079	4.94773	6.27694	7.24707
4.75184	4.94975	6.32456	7.2598
4.7676	4.95177	6.3561	7.28972
4.77074	4.95367	6.44749	7.28972
4.78017	4.95745	6.4622	7.30068
4.8	4.95782	6.47765	7.32393
4.80416	4.96488	6.5	7.36817
4.80521	4.9679	6.5192	7.39256
4.80833	4.97263	6.5307	7.4
4.81041	4.97404	6.53601	7.41485
4.83839	4.98713	6.57206	7.42428
4.84665	5.004	6.61891	7.42428
4.85077	5.02494	6.65282	7.43236
4.86621	5.02892	6.68431	7.43236
4.90408	5.0448	6.70522	7.4366
4.90918	5.09117	6.70671	7.44043
4.9163	5.09313	6.7082	7.45516
4.91935	5.09608	6.7897	7.47505
4.92002	5.10098	6.81542	7.4848
4.92037	5.13128	6.84763	7.506
4.92443	5.13313	6.87507	7.50733
4.93356	5.17467	6.88186	7.5326
4.94773	5.18556	6.8884	7.62758
4.96488	5.19082	6.89266	7.69675
4.96488	5.19379	6.8942	7.69737
4.97293	5.20096	6.89638	7.7026
4.97695	5.23564	6.89638	7.74726
4.99474	5.23927	6.90652	7.75072
5.001	5.25628	6.93181	7.76209
5.02892	5.27568	6.94262	7.7666
5.0636	5.28015	6.99142	7.76702
5.06952	5.31601	7.10634	7.82943
5.09902	5.32541	7.10704	7.83901
5.09902	5.33104	7.14703	7.86384
5.09902	5.33385	7.17008	7.87215
5.10784	5.34135	7.17008	7.88392
5.1086	5.37587	7.18679	7.96241
5.1225	5.37923	7.20145	7.96241
5.12717	5.38516	7.21803	7.98123
5.14198	5.40833	7.22357	8.00603
5.14607	5.40858	7.22496	8.00625
5.15461	5.41295	7.28011	8.03243
5.16236	5.43849	7.36602	8.04984
5.16847	5.44518	7.36817	8.06226
5.18941	5.45619	7.38241	8.1
5.2	5.45619	7.39524	8.10432
5.22015	5.47222	7.40608	8.10987
5.2345	5.48097	7.47329	8.13941
5.2345	5.48179	7.52861	8.25564
5.23546	5.48179	7.5326	8.25651
5.26972	5.52178	7.53792	8.28734
5.27731	5.53624	7.53923	8.29277
5.3	5.53624	7.60263	8.30336
5.33385	5.54531	7.61197	8.31708
5.33667	5.54707	7.62955	8.32166
5.36004	5.56308	7.65376	8.35555
5.4037	5.57517	7.73177	8.37257
5.41202	5.58308	7.82221	8.3863
5.41295	5.59017	7.87147	8.40773
5.41295	5.6	7.91165	8.44038
5.4231	5.60868	7.97621	8.48937
5.44885	5.61427	7.9925	8.50529
5.45894	5.62228	8.06226	8.52877
5.45894	5.62939	8.10432	8.544
5.4626	5.63028	8.12712	8.544
5.46443	5.63242	8.19603	8.6
5.48179	5.64358	8.20975	8.60233
5.50818	5.64624	8.2807	8.62283
5.50818	5.66392	8.30241	8.62654
5.52268	5.68595	8.4328	8.66083
5.52268	5.68595	8.45813	8.77909
5.53624	5.70088	8.48753	8.78465
5.54707	5.72189	8.59826	8.82975
5.57787	5.72373	8.62273	8.85664
5.58019	5.72395	8.96658	8.86848
5.59464	5.78014	9.11381	8.87694
5.59464	5.80086	9.26368	8.90225
5.60446	5.83122	9.28763	8.91067
5.63205	5.83852	9.35431	8.91852
5.63205	5.87265	9.36374	8.9202
5.63649	5.88369	9.39144	8.98015
5.64358	5.89406	9.45145	9.005
5.65155	5.90931	9.60208	9.00777
5.65155	5.9098	9.65194	9.00888
5.66127	5.9203	9.70155	9.02109
5.67999	5.92115	9.70464	9.08735
5.68243	5.96154	9.77214	9.13033
5.68507	5.96433	10.0375	9.16505
5.68507	5.97746	10.4785	9.18728
5.68595	6.00499	10.7993	9.18839
5.6921	6.02993	10.8153	9.22895
5.70088	6.04709	11.0666	9.28041
5.70088	6.08358	11.0941	9.41876
5.70789	6.09262	11.1041	9.59635
5.77754	6.09886	11.1596	9.61873
5.78014	6.10082	11.3442	9.64142
5.78444	6.10172	11.6017	9.75247
5.79396	6.12944	11.6108	9.7601
5.79741	6.14086	11.6482	9.77548
5.83095	6.16339	11.6619	10.0623
5.84637	6.18478	11.7122	10.2078
5.85235	6.22013	12.2241	10.2391
5.85247	6.22896	12.2635	10.3044
5.86941	6.2434	12.3065	10.3354
5.86941	6.2482	12.3968	10.4113
5.88982	6.24901	12.4036	10.5076
5.90762	6.25161	12.435	10.565
5.92368	6.25713	12.8104	10.6283
5.93633	6.26434	12.823	10.6649
5.94138	6.27702	12.8825	10.7056
5.9439	6.28624	12.9692	10.7935
5.95399	6.29051	13.0979	10.9293
5.95399	6.30079	13.2124	11.0206
5.96657	6.30079	13.6057	11.039
5.97746	6.33415	13.6752	11.1378
5.9808	6.34496	13.7768	11.1893
5.98101	6.36277	13.8386	11.1987
5.99083	6.36786	13.9291	11.2385
5.99083	6.40553	14.0147	11.4856
6	6.44507	14.1	11.6211
6.04649	6.44748	14.5677	11.9883
6.07454	6.456	14.7493	12.0033
6.0849	6.49271	14.8254	12.1078
6.10082	6.5088	15.1897	12.1923
6.12944	6.51153	15.4987	12.2179
6.1327	6.52176	15.5758	12.2589
6.14003	6.52993	15.6052	12.2919
6.17171	6.53712	15.8784	12.3767
6.18406	6.54568	16.0228	12.619
6.18903	6.57951	16.0365	12.7577
6.19839	6.59242	16.145	13.005
6.19839	6.60984	16.5744	13.1216
6.21289	6.61603	17.0321	13.1369
6.21772	6.62118	17.1479	13.2168
6.2426	6.64838	17.3877	13.2706
6.27694	6.66483	17.6622	13.4172
6.30714	6.7082	17.7055	13.7358
6.30714	6.75262	17.7062	13.813
6.33877	6.76706	17.8617	14.0539
6.35059	6.78051	17.9109	14.159
6.3561	6.79412	18.3807	14.1916
6.36396	6.80955	18.7609	14.2056
6.37887	6.87751	19.0612	14.2181
6.37887	6.87846	19.0695	14.434
6.40078	6.93758	19.2145	14.5588
6.41978	6.95267	19.3483	14.9345
6.43273	7.03611	19.7639	15.0765
6.45368	7.1007	20.6904	15.2031
6.50308	7.12811	21.3413	15.2112
6.51153	7.13212	21.8477	15.3457
6.52763	7.22759	21.9291	15.9248
6.53682	7.27604	22.2663	16.0516
6.60379	7.34098	22.9507	16.5399
6.66108	7.3526	23.2289	16.6051
6.71193	7.40945	23.8275	16.7607
6.71863	7.49	24.2837	17.1356
6.74685	7.51332	24.4817	17.1585
6.75352	7.52928	24.9846	17.2339
6.76757	7.60592	25.4137	17.4152
6.80294	7.62306	25.5362	17.462
6.82642	7.6497	25.9705	17.737
6.86586	7.66523	26.3327	17.8451
6.90507	7.71102	26.8624	17.8508
6.90652	7.87764	27.7428	18.2255
6.95974	7.88621	28.1418	18.4407
6.96419	7.89104	28.9905	18.9423
7.00357	7.91305	29.5877	19.0706
7.00928	8.01561	31.5721	19.2252
7.0214	8.0517	32.1871	19.238
7.04911	8.26634	35.2138	19.3329
7.07248	8.30518	35.5014	19.654
7.10634	8.33847	35.9562	19.8047
7.14493	8.46767	36.4569	19.9854
7.18471	9.67729	36.794	20.3632
7.20069	10.0499	38.2023	20.4462
7.23671	12.584	38.8756	20.4993
7.29452	14.9098	42.5296	20.6292
7.32333		43.6609	21.5673
7.41687		45.8426	21.6195
7.42428		48.3584	21.9051
7.48131		50.2439	21.922
7.5		52.0911	22.4458
7.52396		53.7477	22.6659
7.5326		59.6644	22.8984
7.54255			23.054
7.55844			23.2995
7.58024			23.6212
7.63491			23.9121
7.64853			24.1651
7.68505			24.5258
7.70584			24.9445
7.77817			25.0583
7.77946			25.41
7.82943			25.4545
7.93771			25.5218
7.9555			25.9195
8.18413			25.9738
8.60058			26.4482
9.06631			26.6691
9.21303			27.9888
9.31933			28.6281
9.52103			29.1011
9.58593			29.3682
11.3635			31.286
			32.3433
			35.2664
			38.3488
			42.4276
			45.8934
			48.8693

## Sheet: Fig 2E
	WT	DsddA
replicate 1	1.17533	1.69083
replicate 2	0.970732	0.880102
replicate 3	0.880102	1.12885

## Sheet: Fig 7B
	Area of muropeptide peaks							Normalized areas
	assay1-R1	assay1-R2	assay2-R1	assay2-R2	AVG	SD	p-value	AVG	SD
No enzyme	483.725	459.081	438.593	438.227	454.907	21.5426		1	0.0473562
NlpD AmiC	236.055	158.422	149.216	145.379	172.268	42.8756		0.378689	0.0942515
NlpD AmiC SddA	300.017	324.719	243.046	256.771	281.138	37.8612	0.00915666	0.618013	0.0832285
NlpD AmiC SddA H123A	236.604	179.243	123.824	139.783	169.863	50.2217	0.944366	0.373403	0.1104
NlpD AmiC SddA D179A	203.63	232.279	123.469	148.936	177.079	49.7262	0.888402	0.389264	0.109311

## Sheet: S7B Fig
BW25113		BW25113 ΔsddA::kan
cell_length	cell_diam	cell_length	cell_diam
3.22717	0.984512	4.36275	0.939746
4.00093	0.954909	3.06604	0.946667
3.8372	0.999216	4.45855	1.08225
3.25584	1.0044	4.58226	1.05651
3.79736	1.0933	3.13957	1.01562
4.21499	1.00982	5.58433	0.948831
2.94802	1.02946	3.10439	1.06167
3.70956	1.00816	4.761	0.951
4.02186	0.962	4.62551	0.937
4.4699	1.05625	4.07068	1.06407
3.18765	0.948049	3.43763	1.09318
3.40801	1.07102	4.27471	0.915702
3.28105	1.06321	4.55459	0.938889
6.08714	1.01553	3.52501	0.919891
3.83995	1.05529	4.84021	0.999621
4.91814	1.10015	4.43574	0.975
4.19237	1.0342	4.6601	0.952302
5.2666	0.967877	2.62023	0.975
3.94592	0.975	2.76384	0.971176
4.23748	0.982982	2.79198	1.03809
5.25478	0.979452	2.73309	1.03235
2.65308	1.08469	3.91329	0.938889
2.70356	1.08924	3.05223	0.992105
2.38471	1.02839	3.7554	1.03735
2.32733	1.00148	4.45855	0.986917
3.6243	0.94734	4.11353	0.971455
4.3408	0.983667	3.37124	1.05058
4.18279	0.91	4.55954	0.945079
3.51782	0.983478	3.3825	0.983864
4.69063	1.0725	3.58503	1.05106
3.16571	1.0335	2.70356	1.05576
3.27332	1.03226	4.63738	1.04619
4.68902	1.0075	2.92139	1.06708
2.54249	0.993871	3.846	1.07696
2.56153	1.00226	3.9243	1.0025
4.20294	1.01214	2.88647	1.04181
3.03488	1.02803	2.95089	0.966216
4.08371	0.997054	3.055	0.927105
3.32009	0.955349	3.06604	1.01667
2.89888	0.976806	2.50144	1.07683
2.47513	1.014	3.03488	1.01092
3.153	0.9945	2.87767	1.01653
2.79576	0.965714	3.30223	0.947143
2.62023	0.968906	3.35554	0.91
2.60162	0.993281	2.75925	0.921471
2.55575	0.979194	2.45284	0.966034
3.04669	0.971579	2.97726	0.955676
2.61297	0.924219	4.3483	0.995583
2.90689	0.956944	3.33865	1.00307
2.55409	0.90371	2.943	0.917027
4.84021	0.958258	2.90252	0.947917
3.79736	0.9594	2.98293	0.950405
3.77895	0.9698	5.77314	1.0212
2.81383	1.01214	3.85861	0.98902
2.86295	1.00931	3.19559	1.02256
4.18865	0.935088	3.96713	1.04736
4.50802	1.02295	3.31436	0.934762
3.51962	1.02022	2.79576	0.984286
3.12271	0.98475	3.44561	0.936
4.35549	0.984915	3.26362	1.04
2.62346	1.01562	2.72147	0.929697
2.78212	0.950147	5.98746	0.997176
3.06811	0.963333	3.27471	1.04907
3.4499	0.953333	3.89404	0.966078
4.28507	0.839298	2.67212	1.00061
3.87936	0.818235	2.49129	0.9945
4.81263	0.999621	5.02312	1.02775
3.58974	0.915532	4.97768	1.00286
3.67925	0.988542	4.4087	0.939836
4.62643	0.898651	3.58974	1.05936
2.93653	0.952162	4.87543	1.03806
2.49129	0.9165	4.66148	0.957734
3.6781	1.03052	3.21865	0.941707
2.49129	0.912167	4.20294	1.00402
3.17969	0.937625	3.44745	1.03856
2.74312	0.91	4.6601	1.04929
2.65229	1.03391	3.62255	1.0483
2.41202	0.95931	3.28941	1.01369
2.40851	0.836034	2.30544	0.975
4.91685	0.97306	2.1607	1.001
4.42191	0.990167	4.69622	0.947578
2.79576	1.01771	2.66738	1.04197
5.20365	0.9425	3.81512	0.9997
3.965	0.9625	2.47086	0.808167
4.73207	0.968906	4.23748	0.938509
2.18404	1.0114	4.99993	1.03331
3.128	0.707073	3.9602	0.9225
2.47086	0.975	3.4548	0.920111
5.31913	1.0374	2.99917	1.01263
5.38956	0.996948	2.41289	1.00414
2.49722	0.931667	2.96731	0.997838
2.5607	0.960323	2.98788	1.04527
5.37033	0.957895	2.33005	1.02796
3.26038	0.940952	3.44193	1.00159
4.1539	0.828455	2.93941	1.04703
3.39559	0.887841	3.37812	1.08535
2.43642	0.934655	2.68002	0.947424
2.15286	0.9048	2.11724	0.782708
2.57551	0.912097	4.71059	0.937422
4.16051	0.964554	3.34608	1.0264
2.49129	0.949	3.25584	1.1081
3.84984	0.986471	2.52414	0.988
4.54135	0.950238	2.75465	0.923382
5.38029	0.939934	2.564	1.02323
4.604	0.933065	2.57141	1.00855
3.11051	0.978333	2.90252	0.976806
7.547	0.938889	2.83775	1.03443
4.21256	0.966034	2.86328	0.994324
4.17875	0.912321	2.52414	1.10067
4.25688	0.917982	2.42686	1.05569
3.9	0.975	3.8372	1.00431
2.07288	0.938261	3.62604	1.00543
1.94783	0.928571	3.687	0.9451
3.13688	0.976625	4.2964	0.976121
2.96517	0.996081	2.57141	1.06726
3.12271	0.882375	2.87841	1.04361
5.63915	0.975	2.86664	0.994861
3.51541	0.963696	2.8872	1.00389
3.20088	0.917927	3.58621	1.04138
3.8372	0.953333	4.01866	1.02194
4.96389	0.964485	4.98376	0.986901
2.89888	1.04722	3.06604	0.99
3.04322	0.976711	5.90105	0.993232
3.80403	0.9633	3.24638	1.07171
2.99635	0.947632	4.0095	0.972547
2.81983	1.04186	2.85556	1.02143
2.34811	1.05161	2.80707	1.03443
2.49129	1.0205	3.79736	0.9217
3.51541	0.919891	4.57417	0.91
2.41901	0.968276	3.22782	0.975
5.20162	1.00389	3.66833	1.00479
4.38593	1.03669	4.761	0.995
4.52299	1.05385	3.50036	1.02556
4.57931	1.05048	5.39539	0.994067
4.81614	1.02227	4.09552	0.969091
5.28855	0.999267	2.6162	0.977031
4.65102	0.959524	5.17435	1.00616
4.70811	1.05552	3.46701	0.953333
4.96474	0.999853	2.72225	0.955303
3.90054	1.085	4.10788	0.959636
5.65549	0.96858	3.81512	0.9724
2.6	1.01694	3.4321	1.01784
2.55575	1.01694	2.73077	1.05721
3.31245	0.939405	2.18017	0.9438
4.66734	0.982222	3.08322	0.98
3.50036	0.999556	2.145	1.03458
3.45541	0.964889	2.19946	1.0244
3.70956	1.00418	3.32854	0.995222
3.76159	1.04265	2.0066	1.05477
3.6243	1.13543	4.00756	1.02074
4.20294	1.02491	3.68212	1.00885
2.20713	1.0608	4.53791	0.897213
4.74932	0.995373	5.22382	1.00082
3.91352	1.07125	3.46701	0.980778
2.41901	1.0131	3.76204	0.99875
3.44561	1.014	2.29993	0.943704
3.5106	0.941087	2.85556	0.982429
4.03629	1.00148	4.39027	1.03449
3.45541	0.983667	4.09552	1.02582
2.53833	1.03161	4.50192	1.05598
2.41202	1.03776	4.65556	0.994697
3.31245	0.896071	2.62023	1.04203
3.99895	0.911226	2.89888	1.03097
4.5099	0.928571	2.76154	1.02662
5.4795	0.891429	2.91342	0.982222
2.86959	0.965972	2.98788	0.994324
2.43841	0.887586	3.43781	1.0287
2.52832	0.881833	3.12541	1.079
3.17171	0.94575	3.24545	1.14622
4.72237	0.908	3.0048	1.06908
3.30223	0.951786	2.91342	1.05444
4.38208	0.927627	3.27912	1.05702
2.99	0.945135	2.52916	1.00967
4.0012	0.923929	2.39179	1.03071
3.73	0.947143	4.85459	1.04886
6.53921	0.867609	2.86664	1.03458
3.74583	0.880816	2.90471	1.03278
2.43642	0.986207	4.60446	1.01903
2.67686	0.97303	3.00128	0.939079
3.82341	0.962	12.3116	0.977155
4.41713	0.963983	5.07923	1.00063
3.72143	1.05657	3.97352	0.938208
3.26621	0.939405	3.25	1.14305
3.04461	0.906579	4.07761	0.951364
4.07068	0.981019	5.2065	1.05083
4.16783	0.930893	4.38208	0.989322
2.79198	0.999853	4.03	1.14792
3.16571	1.07575	3.1589	1.07329
2.66817	1.03015	2.90252	0.935278
2.30819	0.958148	2.69339	1.05773
2.31458	0.989444	2.97655	1.01189
2.2981	0.967778	3.51782	0.986304
2.87179	1.0075	2.69339	1.02227
2.62023	1.04406	4.83672	1.03212
2.47769	0.951167	2.27035	0.985
3.4548	1.05733	3.11526	1.07
2.57141	1.02532	3.53937	1.01739
3.01112	0.971579	3.98413	1.04491
4.74513	0.975985	2.77908	0.997941
2.91922	0.935278	3.00128	1.03316
3.38	0.935698	2.943	1.06811
4.08266	0.992411	3.26621	1.00286
3.84105	1.00559	4.1483	1.05182
4.9852	0.954275	2.94515	1.05757
2.71448	0.947424	3.33533	1.05965
3.79736	1.0179	2.2981	0.955741
3.66186	0.936	2.39796	1.0075
3.05569	1.02	3.64522	0.984479
3.13081	1.0725
3.44193	1.0208
3.38	1.07628
2.795	1.06485
3.01603	1.01776
4.75981	0.896
5.1106	0.977746
4.04776	0.918125
5.75962	0.973415
4.14627	0.951364
4.20093	1.02259
2.79122	1.0725
2.39002	1.00518
2.44248	0.968276
3.79012	1.0504
3.06122	1.05833
2.66579	1.02227
2.73077	1.05912
2.79802	1.092
3.70557	1.01745
3.4548	0.992333
3.10711	1
4.46044	1.0075
2.98222	0.98027
4.45048	1.03025
4.03838	1.00269
3.08801	0.955
4.5407	0.980328
3.4548	0.803111
4.4699	0.9945
3.47492	0.980778
2.40588	0.979483
3.76888	1.03337
2.30544	1.00389
3.35805	0.934186
3.6429	0.956042
2.08102	1.0075
2.28612	0.999074
4.21749	1.00866
3.41111	0.980909
3.13755	1.02537
2.87767	0.99125
2.75925	0.997941
2.49722	0.970667
4.09294	1.00028
2.75848	0.990294
3.49432	1.00533
4.27603	0.997034
2.64285	0.913824
2.58778	0.937258
2.6339	0.930312
4.03408	0.972593
2.34811	0.99125
3.53937	1.03011
3.94482	1.00443
3.66833	1.03594
2.47086	0.979333
2.42686	1.02655
3.55069	0.976413
5.04536	1.00232
4.25489	1.00807
4.75212	1.005
3.72093	1.03337
2.41202	0.950345
4.4133	0.992627
2.37228	0.91
2.21382	1.0325
4.29197	1.02431
3.4603	0.977889
3.33533	0.968953
4.09706	0.998636
4.04726	1.01472
3.61984	0.9776
4.37822	0.98822

## Sheet: S12C Fig
		Coomassie	Western Blot				Western Blot / Coomassie
lane	sample	whole	top band	bottom band		sample	set 1	set2	AVG	SD	p-value
1	vector - r1	29515.7				sddA	0.21122	0.193997	0.202609	0.0121781
2	WT - r1	39212.9	1898.99	6383.55		sddA*	0.180696	0.149735	0.165215	0.0218929	0.203491
3	H123A - r1	32366.8	1078.87	4769.67		envC/sddA	0.0751361	0.0629461	0.0690411	0.00861965	0.00907249
4	EnvC/SddA - r1	29609.5	546.627	1678.11
5	vector - r2	35208.8
6	WT - r2	33169.9	826.456	5608.43
7	H123A - r2	29661.8	586.627	3854.77
8	EnvC/SddA - r2	31762.5	439.92	1559.41

## Sheet: S19D Fig 
		Area of muropeptide peaks				Normalized peak areas
		r1	r2	AVG	SD	r1	r2	AVG	SD	t.test +/- SddA
EnvC(f.l.)/AmiA	-SddA	5013.7	5631.6	5322.65	436.921	0.166323	0.186821	0.176572	0.0144943
	+SddA	5047.9	4682.5	4865.2	258.377	0.167458	0.155336	0.161397	0.00857133	0.354851
EnvC(LytM.)/AmiA	-SddA	1814.7	1751.5	1783.1	44.6891	0.0602004	0.0581038	0.0591521	0.00148251
	+SddA	1131.9	1073.4	1102.65	41.3657	0.0375494	0.0356087	0.036579	0.00137226	0.00408141
No enzyme		29471.5	30817.1	30144.3	951.513
ActS/AmiC	-SddA	811.9	728.7	770.3	58.8313	0.0257826	0.0231405	0.0244616	0.00186824
	+SddA	653.4	680.7	667.05	19.304	0.0207493	0.0216162	0.0211828	0.000613017	0.2187
No enzyme		31195.2	31785.2	31490.2	417.193
